# Supplementary material for: A New Model of Acute Exacerbation of Experimental Pulmonary Fibrosis in Mice
Source: Cells. 2022 Oct 26;11(21):3379. doi: 10.3390/cells11213379 (PMC9654438; doi:10.3390/cells11213379)
Supplement: Supplementary file 1 [file cells-11-03379-s001.zip]

Archive with 1 entries (1 files):
- cells-1921607-supplementary.pdf
